# Supplementary material for: Circadian Controlled Transcription in Brain and Peripheral Organs of Juvenile and Adult Mice
Source: Int J Mol Sci. 2026 Apr 10;27(8):3408. doi: 10.3390/ijms27083408 (PMC13116229; doi:10.3390/ijms27083408)
Supplement: Supplementary file 1 [file ijms-27-03408-s001.zip]

Archive with 17 entries (16 files):
- RevisedSupplFiles/
- RevisedSupplFiles/Revised_Suppl Fig 5.pdf
- __MACOSX/RevisedSupplFiles/._Revised_Suppl Fig 5.pdf
- RevisedSupplFiles/Supplementary Files and Legends.docx
- __MACOSX/RevisedSupplFiles/._Supplementary Files and Legends.docx
- RevisedSupplFiles/Revised_Suppl Fig 4.pdf
- __MACOSX/RevisedSupplFiles/._Revised_Suppl Fig 4.pdf
- RevisedSupplFiles/.DS_Store
- __MACOSX/RevisedSupplFiles/._.DS_Store
- RevisedSupplFiles/Revised_Suppl Fig 3.pdf
- __MACOSX/RevisedSupplFiles/._Revised_Suppl Fig 3.pdf
- RevisedSupplFiles/Revised_Suppl Fig 2.pdf
- __MACOSX/RevisedSupplFiles/._Revised_Suppl Fig 2.pdf
- RevisedSupplFiles/Revised_Suppl_Table1.xlsx
- __MACOSX/RevisedSupplFiles/._Revised_Suppl_Table1.xlsx
- RevisedSupplFiles/Suppl Fig 1.pdf
- __MACOSX/RevisedSupplFiles/._Suppl Fig 1.pdf
