# Supplementary material for: Circadian Controlled Transcription in Brain and Peripheral Organs of Juvenile and Adult Mice
Source: Int J Mol Sci. 2026 Apr 10;27(8):3408. doi: 10.3390/ijms27083408 (PMC13116229; doi:10.3390/ijms27083408)
Supplement: Supplementary file 1 [file ijms-27-03408-s001.zip › RevisedSupplFiles/Revised_Suppl_Table1.xlsx]

## Sheet: Table S1
	Table S1
	Brain	Presence of rhythmicity (P value)		Mesor			Amplitude			Acrophase
	Target	Adult	Pup	Adult	Pup	P-value for difference	Adult	Pup	P-value for difference	Adult	Pup	P-value for difference
	Cry1	3.6671e-05	2.44973e-05	1.61478	1.4485	0.000837527	0.361069	0.266752	0.125934	16.5815	15.7096	0.253937
	Cry2	0.000131618	0.00121788	4.24904	3.96232	0.00328376	0.497001	0.420775	0.532308	13.5404	11.965	0.135066
	Per2	7.14315e-07	0.000452406	3.89786	3.55418	0.0206813	1.29178	0.854171	0.0347551	13.3895	12.1875	0.115315
	Per3	2.1961e-08	5.30014e-05	2.11211	2.13118	0.76031	0.664924	0.565487	0.268554	10.4845	9.99096	0.378105
	Npas2	9.21396e-05	0.00106251	0.748471	0.833941	0.0468639	0.228564	0.213589	0.794489	22.3151	22.2105	0.916243
	Arntl	4.9082e-11	2.70975e-05	2.43835	2.30297	0.125548	1.19612	0.892562	0.020217	22.7186	21.6308	0.0264542
	Nr1d1	0.000371815	0.0184143	5.72742	5.25705	0.157057	1.5702	1.00293	0.224027	6.164	6.70124	0.713358
	Nr1d2	0.000903251	0.000421362	2.09708	1.8055	0.00131427	0.391364	0.393961	0.981171	8.48077	8.36669	0.915158
	Dbp	1.82361e-05	0.00330339	3.95487	4.20313	0.344979	1.99917	1.0593	0.0182423	8.83164	9.39702	0.594977
	Liver	Presence of rhythmicity (P value)		Mesor			Amplitude			Acrophase
	Target	Adult	Pup	Adult	Pup	P-value for difference	Adult	Pup	P-value for difference	Adult	Pup	P-value for difference
	Cry1	0.00089348	0.000161355	1.83409	1.72118	0.113036	0.401789	0.300476	0.304516	15.8026	17.0344	0.267278
	Per2	0.000193444	0.00899797	4.02963	3.95385	0.744009	1.19831	0.845818	0.289816	11.7597	14.0504	0.0865004
	Per3	5.18997e-05	0.00650383	1.89986	2.23251	0.0791469	0.996141	0.744028	0.331793	10.2895	11.4467	0.325716
	Npas2	3.92554e-05	2.82152e-05	0.774434	0.977429	0.163122	1.0071	1.11539	0.590086	22.0611	22.3817	0.658528
	Arntl	0.000446319	0.00151668	2.70006	2.33561	0.0681092	0.747512	1.01531	0.326624	20.566	21.7805	0.321561
	Dbp	7.45561e-05	0.000584491	3.73008	3.64367	0.839278	2.81558	2.21778	0.327416	8.96063	10.5539	0.100613
	Kidney	Presence of rhythmicity (P value)		Mesor			Amplitude			Acrophase
	Target	Adult	Pup	Adult	Pup	P-value for difference	Adult	Pup	P-value for difference	Adult	Pup	P-value for difference
	Cry1	8.24942e-09	0.000102241	1.6441	1.616	0.599611	0.618569	0.445631	0.0319356	16.55	15.118	0.0189636
	Cry2	3.31456e-05	0.000325809	4.46604	4.25573	0.0884987	0.782894	0.72568	0.733033	12.2581	11.4051	0.322299
	Per2	8.97716e-06	0.00282086	4.5534	4.22904	0.0942147	1.14764	0.917534	0.387168	13.9321	11.553	0.0257142
	Per3	5.69674e-07	3.89304e-05	2.1668	2.23474	0.479235	0.824735	0.858442	0.802753	10.6062	9.18506	0.0301713
	Npas2	1.01006e-06	0.000286698	0.491785	0.562869	0.313415	0.358106	0.525745	0.100831	22.1345	21.0321	0.22865
	Arntl	1.72549e-08	1.05127e-05	1.76678	1.93044	0.142451	0.939114	1.24743	0.0559368	21.4886	20.6579	0.143581
	Nr1d1	0.000316188	0.00332659	7.02456	6.06215	0.0305157	2.01491	1.80659	0.723521	6.79603	6.02459	0.515911
	Nr1d2	0.000244118	0.000700614	2.09486	1.96365	0.163243	0.442898	0.517811	0.564571	9.30346	7.30072	0.0662723
	Dbp	9.70684e-07	0.000239055	4.08957	4.03223	0.821181	2.13975	1.77352	0.313985	9.12295	9.04974	0.91779
	RAIN < 0.05. Mesor, acrophase and amplitudes were calculated using compareRhythms R package.
